# Supplementary material for: Bevacizumab-Induced Thrombotic Microangiopathy (TMA) in Metastatic Lung Adenocarcinoma Patients Receiving Nivolumab Combined with Bevacizumab, Carboplatin and Paclitaxel: Two Case Reports
Source: Clin Pract. 2023 Jan 30;13(1):200–5. doi: 10.3390/clinpract13010018 (PMC9955069; doi:10.3390/clinpract13010018)
Supplement: Supplementary file 1 [file clinpract-13-00018-s001.zip]

Archive with 1 entries (1 files):
- clinpract-2097717-supplementary.pdf
